# Supplementary material for: Acyl-Coa Thioesterases: A Rheostat That Controls Activated Fatty Acids Modulates Dengue Virus Serotype 2 Replication
Source: Viruses. 2022 Jan 25;14(2):240. doi: 10.3390/v14020240 (PMC8875275; doi:10.3390/v14020240)
Supplement: Supplementary file 1 [file viruses-14-00240-s001.zip]

Archive with 1 entries (1 files):
- viruses-1529118-supplementary.pdf
